# Supplementary material for: Characterization of Cross-Species Transmission of Drosophila melanogaster Nora Virus
Source: Life (Basel). 2022 Nov 17;12(11):1913. doi: 10.3390/life12111913 (PMC9697521; doi:10.3390/life12111913)
Supplement: Supplementary file 1 [file life-12-01913-s001.zip]

Archive with 1 entries (1 files):
- life-2015100-supplementary.pdf
